# Supplementary material for: Comparative effectiveness of seven interventions for chronic hepatitis D: a systematic review and network meta-analysis of randomized controlled trials
Source: BMC Infect Dis. 2023 Oct 25;23:726. doi: 10.1186/s12879-023-08718-7 (PMC10601284; doi:10.1186/s12879-023-08718-7)
Supplement: Supplementary file 2 — Additional file 2. [file 12879_2023_8718_MOESM2_ESM.xlsx]

## Sheet: Sheet1
Comparison	Number of studies	Within-study bias	Reporting bias	Indirectness	Imprecision	Heterogeneity	Incoherence	Confidence rating
Virological response (EOT)
BLV: BLV+NAs	1	Some concerns	Low risk	No concerns	Major concerns	No concerns	No concerns	Low
BLV: BLV+IFN	1	Some concerns	Low risk	No concerns	No concerns	No concerns	No concerns	Moderate
BLV: IFN	1	Some concerns	Low risk	No concerns	Major concerns	No concerns	No concerns	Low
BLV+NAs: BLV+IFN	1	Some concerns	Low risk	No concerns	No concerns	Major concerns	No concerns	Low
BLV+NAs: IFN	1	Some concerns	Low risk	No concerns	No concerns	Major concerns	No concerns	Low
BLV+NAs: NAs	1	Major concerns	Low risk	No concerns	No concerns	No concerns	No concerns	Low
BLV+IFN: IFN	1	Some concerns	Low risk	No concerns	No concerns	No concerns	No concerns	Moderate
IFN: IFN+NAs	6	Major concerns	Low risk	No concerns	Major concerns	No concerns	No concerns	Very low
IFN: NAs	2	Major concerns	Low risk	No concerns	No concerns	No concerns	No concerns	Low
IFN: No treatment	5	Major concerns	Low risk	No concerns	No concerns	No concerns	No concerns	Low
IFN+NAs: NAs	2	Major concerns	Low risk	No concerns	No concerns	No concerns	No concerns	Low
BLV: IFN+NAs	0	Some concerns	Low risk	No concerns	Major concerns	No concerns	No concerns	Low
BLV: NAs	0	Some concerns	Low risk	No concerns	Major concerns	No concerns	No concerns	Low
BLV: No treatment	0	Some concerns	Low risk	No concerns	Major concerns	No concerns	No concerns	Low
BLV+NAs: IFN+NAs	0	Some concerns	Low risk	No concerns	Major concerns	No concerns	No concerns	Low
BLV+NAs: No treatment	0	Some concerns	Low risk	No concerns	No concerns	No concerns	No concerns	Moderate
BLV+IFN: IFN+NAs	0	Some concerns	Low risk	No concerns	No concerns	No concerns	No concerns	Moderate
BLV+IFN: NAs	0	Some concerns	Low risk	No concerns	No concerns	No concerns	No concerns	Moderate
BLV+IFN: No treatment	0	Some concerns	Low risk	No concerns	No concerns	No concerns	No concerns	Moderate
IFN+NAs: No treatment	0	Major concerns	Low risk	No concerns	No concerns	No concerns	No concerns	Low
NAs: No treatment	0	Major concerns	Low risk	No concerns	Major concerns	No concerns	No concerns	Very low
Virological response (FU24W)
BLV: BLV+NAs	1	Some concerns	Low risk	No concerns	Major concerns	No concerns	No concerns	Low
BLV: BLV+IFN	1	Some concerns	Low risk	No concerns	Major concerns	No concerns	No concerns	Low
BLV: IFN	1	Some concerns	Low risk	No concerns	Major concerns	No concerns	No concerns	Low
BLV+NAs: BLV+IFN	1	Some concerns	Low risk	No concerns	Major concerns	No concerns	No concerns	Low
BLV+NAs: IFN	1	Some concerns	Low risk	No concerns	Major concerns	No concerns	No concerns	Low
BLV+NAs: NAs	1	Major concerns	Low risk	No concerns	No concerns	No concerns	No concerns	Low
BLV+IFN: IFN	1	Some concerns	Low risk	No concerns	Major concerns	No concerns	No concerns	Low
IFN: IFN+NAs	7	Some concerns	Low risk	No concerns	Major concerns	No concerns	No concerns	Low
IFN: NAs	3	Major concerns	Low risk	No concerns	No concerns	No concerns	No concerns	Low
IFN: No treatment	3	Some concerns	Low risk	No concerns	Major concerns	No concerns	No concerns	Low
IFN+NAs: NAs	3	Major concerns	Low risk	No concerns	No concerns	No concerns	No concerns	Low
BLV: IFN+NAs	0	Some concerns	Low risk	No concerns	Major concerns	No concerns	No concerns	Low
BLV: NAs	0	Some concerns	Low risk	No concerns	Major concerns	No concerns	No concerns	Low
BLV: No treatment	0	Some concerns	Low risk	No concerns	Major concerns	No concerns	No concerns	Low
BLV+NAs: IFN+NAs	0	Some concerns	Low risk	No concerns	Major concerns	No concerns	No concerns	Low
BLV+NAs: No treatment	0	Some concerns	Low risk	No concerns	Major concerns	No concerns	No concerns	Low
BLV+IFN: IFN+NAs	0	Some concerns	Low risk	No concerns	Major concerns	No concerns	No concerns	Low
BLV+IFN: NAs	0	Some concerns	Low risk	No concerns	No concerns	No concerns	No concerns	Moderate
BLV+IFN: No treatment	0	Some concerns	Low risk	No concerns	Major concerns	No concerns	No concerns	Low
IFN+NAs: No treatment	0	Some concerns	Low risk	No concerns	Major concerns	No concerns	No concerns	Low
NAs: No treatment	0	Some concerns	Low risk	No concerns	Major concerns	No concerns	No concerns	Low
Biochemical response (EOT)
BLV: BLV+NAs	1	Some concerns	Low risk	No concerns	Major concerns	No concerns	No concerns	Low
BLV: BLV+IFN	1	Some concerns	Low risk	No concerns	No concerns	No concerns	No concerns	Moderate
BLV: IFN	1	Some concerns	Low risk	No concerns	No concerns	No concerns	No concerns	Moderate
BLV+NAs: BLV+IFN	1	Some concerns	Low risk	No concerns	Major concerns	No concerns	No concerns	Low
BLV+NAs: IFN	1	Some concerns	Low risk	No concerns	Major concerns	No concerns	No concerns	Low
BLV+NAs: NAs	1	Major concerns	Low risk	No concerns	No concerns	No concerns	No concerns	Low
BLV+IFN: IFN	1	Some concerns	Low risk	No concerns	Major concerns	No concerns	No concerns	Low
IFN: IFN+NAs	6	Major concerns	Low risk	No concerns	Major concerns	No concerns	No concerns	Very low
IFN: NAs	2	Major concerns	Low risk	No concerns	No concerns	No concerns	No concerns	Low
IFN: No treatment	5	Major concerns	Low risk	No concerns	No concerns	No concerns	No concerns	Low
IFN+NAs: NAs	2	Major concerns	Low risk	No concerns	No concerns	No concerns	No concerns	Low
BLV: IFN+NAs	0	Some concerns	Low risk	No concerns	No concerns	Major concerns	No concerns	Low
BLV: NAs	0	Some concerns	Low risk	No concerns	No concerns	No concerns	No concerns	Moderate
BLV: No treatment	0	Some concerns	Low risk	No concerns	No concerns	No concerns	No concerns	Moderate
BLV+NAs: IFN+NAs	0	Some concerns	Low risk	No concerns	Major concerns	No concerns	No concerns	Low
BLV+NAs: No treatment	0	Some concerns	Low risk	No concerns	No concerns	No concerns	No concerns	Moderate
BLV+IFN: IFN+NAs	0	Some concerns	Low risk	No concerns	Major concerns	No concerns	No concerns	Low
BLV+IFN: NAs	0	Some concerns	Low risk	No concerns	No concerns	No concerns	No concerns	Moderate
BLV+IFN: No treatment	0	Some concerns	Low risk	No concerns	No concerns	No concerns	No concerns	Moderate
IFN+NAs: No treatment	0	Major concerns	Low risk	No concerns	No concerns	No concerns	No concerns	Low
NAs: No treatment	0	Major concerns	Low risk	No concerns	Major concerns	No concerns	No concerns	Very low
Biochemical response (FU24W)
BLV: BLV+NAs	1	Some concerns	Low risk	No concerns	Major concerns	No concerns	Some concerns	Very low
BLV: BLV+IFN	1	Some concerns	Low risk	No concerns	Major concerns	No concerns	Some concerns	Very low
BLV: IFN	1	Some concerns	Low risk	No concerns	Major concerns	No concerns	Some concerns	Very low
BLV+NAs: BLV+IFN	1	Some concerns	Low risk	No concerns	Major concerns	No concerns	Some concerns	Very low
BLV+NAs: IFN	1	Some concerns	Low risk	No concerns	Major concerns	No concerns	Some concerns	Very low
BLV+NAs: NAs	1	Some concerns	Low risk	No concerns	Major concerns	No concerns	Some concerns	Very low
BLV+IFN: IFN	6	Major concerns	Low risk	No concerns	Major concerns	No concerns	Some concerns	Very low
IFN: IFN+NAs	2	Major concerns	Low risk	No concerns	No concerns	Major concerns	Major concerns	Very low
IFN: NAs	3	Some concerns	Low risk	No concerns	Major concerns	No concerns	Some concerns	Very low
IFN: No treatment	2	Major concerns	Low risk	No concerns	No concerns	Major concerns	No concerns	Very low
IFN+NAs: NAs	0	Some concerns	Low risk	No concerns	Major concerns	No concerns	Some concerns	Very low
BLV: IFN+NAs	0	Some concerns	Low risk	No concerns	Major concerns	No concerns	Some concerns	Very low
BLV: NAs	0	Some concerns	Low risk	No concerns	Major concerns	No concerns	Some concerns	Very low
BLV: No treatment	0	Some concerns	Low risk	No concerns	Major concerns	No concerns	Some concerns	Very low
BLV+NAs: IFN+NAs	0	Some concerns	Low risk	No concerns	No concerns	Major concerns	Some concerns	Very low
BLV+NAs: No treatment	0	Some concerns	Low risk	No concerns	No concerns	Major concerns	Some concerns	Very low
BLV+IFN: IFN+NAs	0	Some concerns	Low risk	No concerns	Major concerns	No concerns	Some concerns	Very low
BLV+IFN: NAs	0	Some concerns	Low risk	No concerns	No concerns	Major concerns	Some concerns	Very low
BLV+IFN: No treatment	0	Some concerns	Low risk	No concerns	No concerns	Major concerns	Some concerns	Very low
IFN+NAs: No treatment	0	Some concerns	Low risk	No concerns	No concerns	Major concerns	Some concerns	Very low
NAs: No treatment	0	Some concerns	Low risk	No concerns	Major concerns	No concerns	Some concerns	Very low
Histological response
BLV: BLV+NAs	1	Some concerns	Low risk	No concerns	Major concerns	No concerns	No concerns	Low
BLV: BLV+IFN	1	Some concerns	Low risk	No concerns	Major concerns	No concerns	No concerns	Low
BLV: IFN	1	Some concerns	Low risk	No concerns	Major concerns	No concerns	No concerns	Low
BLV+NAs: BLV+IFN	1	Some concerns	Low risk	No concerns	Major concerns	No concerns	No concerns	Low
BLV+NAs: IFN	1	Some concerns	Low risk	No concerns	Major concerns	No concerns	No concerns	Low
BLV+NAs: NAs	1	Major concerns	Low risk	No concerns	Major concerns	No concerns	No concerns	Very low
BLV+IFN: IFN	1	Some concerns	Low risk	No concerns	Major concerns	No concerns	No concerns	Low
IFN: IFN+NAs	5	Major concerns	Low risk	No concerns	Major concerns	No concerns	Major concerns	Very low
IFN: NAs	2	Some concerns	Low risk	No concerns	Major concerns	No concerns	No concerns	Low
IFN: No treatment	4	Some concerns	Low risk	No concerns	Major concerns	No concerns	No concerns	Low
IFN+NAs: NAs	2	Some concerns	Low risk	No concerns	Major concerns	No concerns	No concerns	Low
BLV: IFN+NAs	0	Some concerns	Low risk	No concerns	Major concerns	No concerns	No concerns	Low
BLV: NAs	0	Some concerns	Low risk	No concerns	Major concerns	No concerns	No concerns	Low
BLV: No treatment	0	Some concerns	Low risk	No concerns	Major concerns	No concerns	No concerns	Low
BLV+NAs: IFN+NAs	0	Some concerns	Low risk	No concerns	Major concerns	No concerns	No concerns	Low
BLV+NAs: No treatment	0	Some concerns	Low risk	No concerns	Major concerns	No concerns	No concerns	Low
BLV+IFN: IFN+NAs	0	Some concerns	Low risk	No concerns	Major concerns	No concerns	No concerns	Low
BLV+IFN: NAs	0	Some concerns	Low risk	No concerns	Major concerns	No concerns	No concerns	Low
BLV+IFN: No treatment	0	Some concerns	Low risk	No concerns	Major concerns	No concerns	No concerns	Low
IFN+NAs: No treatment	0	Some concerns	Low risk	No concerns	No concerns	Major concerns	No concerns	Low
NAs: No treatment	0	Some concerns	Low risk	No concerns	Major concerns	No concerns	No concerns	Low
